# Supplementary material for: Comparison of Chemical Compositions and Antioxidant Activities for the Immature Fruits of Citrus changshan-huyou Y.B. Chang and Citrus aurantium L
Source: Molecules. 2023 Jun 28;28(13):5057. doi: 10.3390/molecules28135057 (PMC10343504; doi:10.3390/molecules28135057)
Supplement: Supplementary file 1 [file molecules-28-05057-s001.zip]

Archive with 1 entries (1 files):
- molecules-2458190-supplementary.pdf
